# Supplementary material for: Discovery and characterization of a prevalent human gut bacterial enzyme sufficient for the inactivation of a family of plant toxins
Source: eLife. 2018 May 15;7:e33953. doi: 10.7554/eLife.33953 (PMC5953540; doi:10.7554/eLife.33953)
Supplement: Figure 1—source data 1. — Acronyms: ND (Not Detected), NA (Not Available), BHI (Brain Heart Infusion), BHIA (Brain Hearth Infusion with supplemented arginine), FAA (Fastidious Anaerobe Agar), GAM (Gifu Anaerobic Medium), DDMM (Dopamine Dehydroxylation Minimal Medium), Nag (Nutrient Agar). [file elife-33953-fig1-data1.xlsx]

## Sheet: Sheet1
	Manuscript ID	Bacterial species	Strain ID	NCBI BioProject ID	Source	Year of isolation	Isolation medium	Age	Sex	Health status	City/state or province	State/Province	Country	Continent	Cgr2 Variant
	El1	Eggerthella lenta	DSM 2243L	PRJNA21093	Rectal tumor	1938	NA	NA	NA	NA	Paris	Ile-de-France	France	Europe	Y333
	El2	Eggerthella lenta	11C	PRJNA412637	Stool	2013	BHIA	27	F	Lean, healthy	Cambridge	Massachusetts	USA	North America	Y333
	El3	Eggerthella lenta	DSM 11767	PRJNA412637	Stool	1997	NA	NA	NA	NA	Reading	Berkshire	UK	Europe	Y333
	El4	Eggerthella lenta	CC8/6 D5 4	PRJNA412637	Colon Biopsy (Sigmoid Colon)	2015	BHI	NA	NA	Healthy	Vancouver	British Columbia	Canada	North America	N333
	El5	Eggerthella lenta	AB12 #2	PRJNA412637	Stool	2014	FAA	12	M	Healthy	Guelph	Ontario	Canada	North America	N333
	El6	Eggerthella lenta	AB8 #2	PRJNA412637	Stool	2014	FAA	8	M	Healthy	Guelph	Ontario	Canada	North America	N333
	El7	Eggerthella lenta	32-6-I NA	PRJNA412637	Stool	2013	NAG	42	F	Healthy	Guelph	Ontario	Canada	North America	N333
	El8	Eggerthella lenta	DSM 11863	PRJNA412637	Stool	NA	NA	NA	NA	NA	Reading	Berkshire	UK	Europe	N333
	El9	Eggerthella lenta	FAA1-3-56	PRJNA40023	Colon Biopsy (Terminal Ileum)	2007	FAA	29	F	Crohn's Disease	Calgary	Alberta	Canada	North America	ND
	El10	Eggerthella lenta	14A	PRJNA412637	Stool	2013	BHIA	37	M	Lean, healthy	Cambridge	Massachusetts	USA	North America	ND
	El11	Eggerthella lenta	22C	PRJNA412637	Stool	2013	BHIA	28	M	Lean, healthy	Cambridge	Massachusetts	USA	North America	ND
	El12	Eggerthella lenta	28B	PRJNA412637	Stool	2013	BHIA	37	M	Lean, healthy	Cambridge	Massachusetts	USA	North America	ND
	El13	Eggerthella lenta	DSM 15644	PRJNA412637	Abdominal wound	1990	NA	NA	NA	NA	Milwaukee	Wisconsin	USA	North America	ND
	El14	Eggerthella lenta	Valencia	PRJNA412637	Blood	2015	CBA	74	M	Bacteremia	Valencia	Valencia	Spain	Europe	ND
	El15	Eggerthella lenta	AN51LG	PRJNA412637	Stool	2015	FAA	24	M	Healthy	Guelph	Ontario	Canada	North America	ND
	El16	Eggerthella lenta	MR1 #12	PRJNA412637	Stool	2014	FAA	5	M	Autism Spectrum	Los Angeles	California	USA	North America	ND
	El17	Eggerthella lenta	FAA1-1-60A	PRJNA412637	Colon Biopsy (Terminal Ileum)	2007	FAA	19	M	Healthy	Calgary	Alberta	Canada	North America	ND
	El18	Eggerthella lenta	CC8/2 BHI2	PRJNA412637	Colon Biopsy (Sigmoid Colon)	2015	BHI	NA	NA	Tumor (Colon)	Vancouver	British Columbia	Canada	North America	ND
	El19	Eggerthella lenta	RC4/6F	PRJNA412637	Colon tumor tissue	2015	FAA	NA	NA	Tumor (Colon)	Vancouver	British Columbia	Canada	North America	ND
	El20	Eggerthella lenta	CC7/5 D5 2	PRJNA412637	Colon Biopsy (Ascending)	2015	FAA	NA	NA	Healthy	Vancouver	British Columbia	Canada	North America	ND
	El21	Eggerthella lenta	W1 BHI 6	PRJNA412637	Stool	2015	FAA	NA	NA	NA	Guelph	Ontario	Canada	North America	ND
	Es1	Eggerthella sinensis	DSM 16107	PRJNA412637	Blood	1998	BACTEC 9240 System	59	F	Cervical Cancer	Hong Kong		China	Asia	ND
	Gs1	Gordonibacter sp.	28C	PRJNA412637	Stool	2013	BHIA	30	M	Lean, healthy	Cambridge	Massachusetts	USA	North America	ND
	Gs2	Gordonibacter pamelaeae	3C	PRJNA412637	Stool	2013	BHIA	32	F	Lean, healthy	Cambridge	Massachusetts	USA	North America	ND
	Ph1	Paraeggerthella hongkongensis	RC2/2 A	PRJNA412637	Rectal Tissue	2015	FAA	NA	NA	Healthy	Vancouver	British Columbia	Canada	North America	ND
	*Acronyms: ND (Not Detected), NA (Not Available), BHI (Brain Heart Infusion), BHIA (Brain Hearth Infusion with supplemented arginine), FAA (Fastidious Anaerobe Agar), GAM (Gifu Anaerobic Medium), DDMM (Dopamine Dehydroxylation Minimal Medium), NAg(Agar)
