# Supplementary material for: Discovery and characterization of a prevalent human gut bacterial enzyme sufficient for the inactivation of a family of plant toxins
Source: eLife. 2018 May 15;7:e33953. doi: 10.7554/eLife.33953 (PMC5953540; doi:10.7554/eLife.33953)
Supplement: Figure 1—source data 2. [file elife-33953-fig1-data2.xlsx]

## Sheet: Figure 1- source data 2
	Strain	ManuscriptID	cgr2_type	Replicate_1	Replicate_2	Replicate_3	Mean	SD	SEM	Tstat	PVal
	BHI	BHI		0.028628	0.028645	0.026704	0.0279923	0.00111576	0.000644185	NA	NA
	MeOH	MeOH		0.026531	0.029156	0.033971	0.029886	0.00377334	0.00217854	0.0544594	1
	Eggerthella_lenta_DSM2243	El1	Y333	0.913398	0.961996	0.955777	0.943724	0.0264462	0.0152687	26.3353	0
	Eggerthella_lenta_11c	El2	Y333	0.725806	0.75	0.794521	0.756776	0.034855	0.0201235	20.9589	0
	Eggerthella_lenta_DSM11767	El3	Y333	0.991204	0.988071	0.983612	0.987629	0.00381525	0.00220274	27.5979	0
	Eggerthella_lenta_CC86D54	El4	N333	0.571429	0.409091	0.290909	0.42381	0.140838	0.0813129	11.3832	2.66454e-15
	Eggerthella_lenta_AB12n2	El5	N333	0.770115	0.541667	0.571429	0.627737	0.124198	0.0717056	17.2479	0
	Eggerthella_lenta_AB8n2	El6	N333	0.185185	0.157895	0.148148	0.163743	0.0191985	0.0110842	3.904	0.0051362
	Eggerthella_lenta_326IFAA	El7	N333	0.492754	0.460526	0.626667	0.526649	0.0881043	0.050867	14.3407	0
	Eggerthella_lenta_DSM18163	El8	N333	0.94382	0.941176	0.962025	0.949007	0.0113512	0.0065536	26.4872	0
	Eggerthella_lenta_1356FAA	El9	ND	0.039947	0.02716	0.040818	0.035975	0.00764643	0.00441467	0.229571	1
	Eggerthella_lenta_14A	El10	ND	0.035679	0.041382	0.035428	0.0374963	0.00336743	0.00194418	0.273323	1
	Eggerthella_lenta_22C	El11	ND	0.030246	0.047997	0.028544	0.0355957	0.0107735	0.0062201	0.218662	1
	Eggerthella_lenta_28b	El12	ND	0.048068	0.033061	0.040466	0.0405317	0.00750372	0.00433227	0.360615	1
	Eggerthella_lenta_DSM15644	El13	ND	0.031862	0.030259	0.032187	0.031436	0.00103218	0.000595931	0.0990354	1
	Eggerthella_lenta_Valencia	El14	ND	0.053916	0.059564	0.061313	0.0582643	0.00386597	0.00223202	0.870584	0.999154
	Eggerthella_lenta_AN51LG	El15	ND	0.03597	0.047753	0.039622	0.041115	0.00603171	0.00348241	0.377391	1
	Eggerthella_lenta_MRn12	El16	ND	0.041448	0.038917	0.031766	0.037377	0.00502135	0.00289908	0.269891	1
	Eggerthella_lenta_1160AFAA	El17	ND	0.028721	0.050373	0.03988	0.039658	0.0108277	0.00625138	0.33549	1
	Eggerthella_lenta_CC82BHI2	El18	ND	0.045406	0.049265	0.039852	0.044841	0.00473187	0.00273194	0.484546	1
	Eggerthella_lenta_RC46F	El19	ND	0.071341	0.053614	0.033737	0.0528973	0.0188122	0.0108613	0.716236	0.999958
	Eggerthella_lenta_CC75D52	El20	ND	0.112209	0.095551	0.033628	0.0804627	0.0414064	0.023906	1.50898	0.825746
	Eggerthella_lenta_W1BHI6	El21	ND	0.042403	0.033408	0.033921	0.0365773	0.00505169	0.0029166	0.246894	1
	Eggerthella_sinesis_DSM16107	Es1	ND	0.046857	0.055313	0.051273	0.0511477	0.00422939	0.00244184	0.665917	0.999988
	Paraeggerthella_hongkongensis_RC22A	Ph1	ND	0.047024	0.040272	0.040966	0.042754	0.00371417	0.00214438	0.424526	1
	Gordonibacter_sp_28C	Gs1	ND	0.044433	0.040541	0	0.042487	0.00275206	0.001946	0.37284	1
	Gordonibacter_pamelaeae_3C	Gs2	ND	0.028735	0.033641	0.028568	0.0303147	0.0028819	0.00166387	0.0667873	1
