# Supplementary material for: Discovery and characterization of a prevalent human gut bacterial enzyme sufficient for the inactivation of a family of plant toxins
Source: eLife. 2018 May 15;7:e33953. doi: 10.7554/eLife.33953 (PMC5953540; doi:10.7554/eLife.33953)
Supplement: Figure 1—source data 3. [file elife-33953-fig1-data3.xlsx]

## Sheet: Figure 1 - source data 3
	ORF	ORF ID	log2(FoldChange)	Log2FoldChangeSE	Pvalue	FDR
	166-Elenta-DSM2243_02571	Cgr1	9.42039	1.21222	7.77482e-15	2.1403e-12
	166-Elenta-DSM2243_02572	Cgr2	7.37088	0.42667	7.21006e-67	1.38938e-63
	166-Elenta-DSM2243_02573	cac1	-0.152902	0.887913	0.863278
	166-Elenta-DSM2243_02574	cac2	0.866228	2.41689	0.720039
	166-Elenta-DSM2243_02575	cac3	1.55182	1.17215	0.185534
	166-Elenta-DSM2243_02576	cac4	0.432911	2.63313	0.869409
	166-Elenta-DSM2243_02577	cac5	0.83485	1.02684	0.416199
	166-Elenta-DSM2243_02578	cac6	0.590082	1.2475	0.636206
