# Supplementary material for: Discovery and characterization of a prevalent human gut bacterial enzyme sufficient for the inactivation of a family of plant toxins
Source: eLife. 2018 May 15;7:e33953. doi: 10.7554/eLife.33953 (PMC5953540; doi:10.7554/eLife.33953)
Supplement: Figure 2—source data 1. [file elife-33953-fig2-data1.xlsx]

## Sheet: 2-1
	Cgr2 construct expressed	% conversion			mean	SEM	Student's t test (two-tailed); compared to empty vector
							p value
	BHI media	0.0136986	0.0133333	0.0133333	0.0134551	0.000121766	0.0618498
	Empty vector	0.0156919	0.0140845	0.0144547	0.0147437	0.000485987	1
	Cgr1	0.0140845	0.0144231	0.0131579	0.0138885	0.000378148	0.237221
	Cgr2	0.789474	0.433735	0.824742	0.68265	0.124873	0.00589106
	Cgr1+Cgr2	0.595395	0.597156	0.596774	0.596442	0.00053502	8.39788e-09
