# Supplementary material for: Discovery and characterization of a prevalent human gut bacterial enzyme sufficient for the inactivation of a family of plant toxins
Source: eLife. 2018 May 15;7:e33953. doi: 10.7554/eLife.33953 (PMC5953540; doi:10.7554/eLife.33953)
Supplement: Figure 2—source data 2. [file elife-33953-fig2-data2.xlsx]

## Sheet: 2-2
	In vitro condition		µM dihydrodigoxin			mean	SEM	Student's t test (two-tailed); compared to no enzyme
								p value
	+FMN	no enzyme	6.2	6.2	9.32	7.24	1.04	1
		purified Cgr2	9.79005	9.58957	10.0128	9.79748	0.122235	0.071032
		reconstituted Cgr2	8.66513	9.72322	9.31112	9.23316	0.307923	0.13998
	+FAD	no enzyme	7.70728	6.78	7.3	7.26243	0.26834	0.984342
		purified Cgr2	8.07482	7.67386	10.3804	8.70968	0.843319	0.334
		reconstituted Cgr2	232.937	213.813	241.624	229.458	8.21466	1.14603e-05
		reconstituted Cgr2, boiled	5.22354	4.83371	5.79157	5.28294	0.278099	0.143223
		reconstituted Cgr2 + oxygen	7.52907	6.07001	6.18139	6.59349	0.468893	0.6012
