# Supplementary material for: Discovery and characterization of a prevalent human gut bacterial enzyme sufficient for the inactivation of a family of plant toxins
Source: eLife. 2018 May 15;7:e33953. doi: 10.7554/eLife.33953 (PMC5953540; doi:10.7554/eLife.33953)
Supplement: Figure 2—source data 3. [file elife-33953-fig2-data3.xlsx]

## Sheet: fig2-t1
		Cluster type	Protein	Motif
		4Fe-4S	Dph2	CX103CX123C
			Radical SAM superfamily	CX3CX2C
			ThiC	CX2CX4C
			HmdA	CX5CX2C
			Nqo3 subunit of NDH-1	CX2CX3CX27C
			Formate dehydrogenase; nitrate reductase	CX2CX3CX26C
			RumA	CX5CX2CX71C
			[NiFe] hydrogenase	CXCCX94CX4CX28C
			Dihydropyrimidine dehydrogenase	CX38CX5CXQ
			CbiX	MXCX2C
			MutY and endonuclease III	CX6CX2CX5C
			IspG (aka GcpE)	CX2CX31C5GE
			p58C	CX79CX16CX39C
			FldI	CX38C
		3Fe-4S	Ferredoxin	CX2DX2C…CP
		2Fe-2S	Rieske proteins (Box I)	CXHCGC
			Rieske proteins (Box II)	CXCHX(S/A/G)X(Y/F)
			Xanthine oxidoreductase	CX2C//CXC
			Human anamorsin	CX2CX7CX2C ; CX8CX2CXC
			Protoporphyrin ferrocheletase	CX6CXC; CX170CX6CXC
			FdIV	CX5CX2CX35C (bacteria);
				CX4CX2CX29-30C (plant)
