# Supplementary material for: Discovery and characterization of a prevalent human gut bacterial enzyme sufficient for the inactivation of a family of plant toxins
Source: eLife. 2018 May 15;7:e33953. doi: 10.7554/eLife.33953 (PMC5953540; doi:10.7554/eLife.33953)
Supplement: Figure 2—source data 4. [file elife-33953-fig2-data4.xlsx]

## Sheet: 2-4
	Cgr2 construct	% conversion			Student's t test (two tail) compared to wild-type
					p value
	Media	0.0136986	0.0133333	0.0133333	0.00585029
	Empty vector	0.0142857	0.0140845	0.0131579	0.00586255
	Wild-type	0.789474	0.433735	0.824742	1
	C82A	0.028169	0.0131579	0.056338	0.0066086
	C111A	0.875	0.852632	0.384615	0.920944
	C158A	0.242857	0.0555556	0.0379747	0.0155375
	C187A	0.0277778	0.119403	0.0933333	0.00921417
	C231A	0.230769	0.415584	0.2875	0.0527487
	C265A	0.0933333	0.0253165	0.0675676	0.00799689
	C321A	0.294872	0.291139	0.474359	0.0765927
	C327A	0.0921053	0.0379747	0.106667	0.00885005
	C371A	0.285714	0.168831	0.517647	0.0906552
	C384A	0.16	0.173913	0.896552	0.375345
	C425A	0.214286	0.315217	0.244681	0.0297457
	C443A	0.4125	0.425	0.338983	0.0853163
	C459A	0.882353	0.884211	0.712644	0.353942
	C483A	0.38961	0.907216	0.896907	0.829639
	C521A	0.908163	0.35443	0.325	0.536259
	C535A	0.0138889	0.0147059	0.0140845	0.00587459
