# Supplementary material for: Discovery and characterization of a prevalent human gut bacterial enzyme sufficient for the inactivation of a family of plant toxins
Source: eLife. 2018 May 15;7:e33953. doi: 10.7554/eLife.33953 (PMC5953540; doi:10.7554/eLife.33953)
Supplement: Figure 2—source data 5. [file elife-33953-fig2-data5.xlsx]

## Sheet: 2-5
	Cgr2 enzyme	% conversion			mean	SEM	Student's t test (two tail) compared to wild-type
							p value
	-enzyme	0.0136452	0.0110132	0.0104987	0.011719	0.000974477	9.05244e-09
	Wild-type	0.512281	0.502762	0.504505	0.506516	0.00292595	1
	C82A	0.0227704	0.0195228	0.0138122	0.0187018	0.0026184	2.51744e-08
	C158A	0.0752033	0.0688889	0.0689655	0.0710192	0.00209213	2.79102e-08
	C187A	0.0788382	0.0797101	0.0732394	0.0772626	0.00202726	2.83608e-08
	C265A	0.012931	0.0163599	0.0106667	0.0133192	0.00165492	1.29446e-08
	C327A	0.277674	0.253579	0.251429	0.260894	0.00841289	1.0286e-05
	C535A	0.0119332	0.00914634	0.0033557	0.00814507	0.00252621	2.17089e-08
