# Supplementary material for: Discovery and characterization of a prevalent human gut bacterial enzyme sufficient for the inactivation of a family of plant toxins
Source: eLife. 2018 May 15;7:e33953. doi: 10.7554/eLife.33953 (PMC5953540; doi:10.7554/eLife.33953)
Supplement: Figure 3—source data 1. [file elife-33953-fig3-data1.xlsx]

## Sheet: 3-1
	Strain	ManuscriptID	cgr2_type	Reduction
	Eggerthella_lenta_326IFAA	El7	N333	0.526649
	Eggerthella_lenta_AB12n2	El5	N333	0.627737
	Eggerthella_lenta_AB8n2	El6	N333	0.163743
	Eggerthella_lenta_CC86D54	El4	N333	0.42381
	Eggerthella_lenta_DSM18163	El8	N333	0.949007
	Eggerthella_lenta_11c	El2	Y333	0.756776
	Eggerthella_lenta_DSM11767	El3	Y333	0.987629
	Eggerthella_lenta_DSM2243	El1	Y333	0.943724
	Welch's t-test: p=0.05235833	(Y strains vs N strains)
