# Supplementary material for: Discovery and characterization of a prevalent human gut bacterial enzyme sufficient for the inactivation of a family of plant toxins
Source: eLife. 2018 May 15;7:e33953. doi: 10.7554/eLife.33953 (PMC5953540; doi:10.7554/eLife.33953)
Supplement: Figure 3—source data 2. [file elife-33953-fig3-data2.xlsx]

## Sheet: 3-2
		Y333 kinetics: µM dihydrodigoxin produced
		Time (sec)	500 µM digoxin			300 µM digoxin			250 µM digoxin			200 µM digoxin
		15	20.8	21.6	21.2	20.9	21.5	19.8	19.8	19.8	19.7	19.6	19.6	20.1
		30	29.9	31.5	31	30.1	28.9	32.1	29.6	30.1	29.4	26.9	29	28.6
		45	42.6	40.9	44.2	43.6	43.1	43.6	43.9	41.5	41	41.3	42	40.6
		60	58.2	60.7	59.6	58.6	60.2	58	53.5	57.9	55.7	55.2	56.5	55.9
		75	70.4	74.5	75.1	69.1	70.9	71.2	68.9	72.5	64.6	67	64.3	63.5
		90	88.7	91.2	91.6	82.1	83.5	84.2	82.2	81.7	79.1	77.5	77.8	77.6
		105	105.6	102.8	101.9	92.5	99.5	101.4	95.4	98.5	92.7	88.7	90.4	87.5
		Time (sec)	100 µM digoxin			50 µM digoxin			25 µM digoxin			10 µM digoxin
		15	14.4	14.1	16.4	12.3	11.6	12	9.9	15.6	11.5	4.8	5.5	4.6
		30	23.9	22.8	23.5	16.2	18.7	18.2	12.2	12.5	12.9	6.1	6.7	6.4
		45	29.7	33.7	34	23.4	23.5	25.4	14.9	14.9	16	10.3	8.4	8.7
		60	40.9	41.6	42.3	31	32.9	29.7	21.5	19.1	19.9	10	8.5	9.4
		75	50.2	53.8	55	36.8	39	39	24.1	23.4	23.5	12.3	11	11.4
		90	58.8	59.6	59.9	40.3	42.2	39.6	23.9	25.8	25.1	11.6	12.4	11.2
		105	71.1	71.2	66.4	46.3	48.1	46.9	28.6	29.8	32.4	14.1	13.5	14.8
				Y333	µM digoxin	Rates (µM dihdydrodigoxin/sec)	SEM
					500	0.9449	0.01901
					300	0.8666	0.01578
					250	0.8487	0.01602
					200	0.7854	0.01175
					100	0.6105	0.01278
					50	0.3942	0.01137
					25	0.2071	0.01295
					10	0.09667	0.005942
		N333 kinetics: µM dihydrodigoxin produced
		Time (sec)	500 µM digoxin			300 µM digoxin			250 µM digoxin			200 µM digoxin
		60	22.7	22.4	22.3	17.6	15	17.1	13.9	13.9	14.5	15.3	12.6	11.2
		420	95	101.8	92.7	59	59	57.8	52.9	48.8	49.5	43.3	39.7	41.4
		900	174.9	180	176.5	117	111.7	104.7	84.6	90	84.6	74.2	76	74.5
		1530	305.1	307.6	298.4	189.1	183.7	186.8	146.1	144	145.8	117.2	118.2	111
		2100	412.8	412.2	399.8	243.1	246.5	247.9	201.5	195.8	196.5	152.1	159.4	155.6
		2700	494.8	488.1	470.9	301.5	304.8	326.5	248.4	241	235.7	201.2	202.6	194.4
		3300	563.9	572.8	557.7	349	355.1	349.8	282.5	266.2	277.2	234.7	232.6	225
		Time (sec)	100 µM digoxin			50 µM digoxin			25 µM digoxin
		60	10	9.5	8	7.2	6.9	7	6.2	6.2	7.3
		300	18.7	19.7	18.5	13.8	11.6	3.5	9.2	10.3	9
		900	40.4	38.5	43	21.6	22.8	24	12.4	16.1	15.6
		1530	63.4	62.1	66.3	33.4	35.8	30.6	18.8	18.5	21
		2100	90.7	88.9	92.3	43.5	45.6	45.1	22.9	28.3	26
		2700	108.6	108.8	116.6	53	54.7	54.7	28.9	32.5	31.6
		3300	115.2	120.1	129.3	60.5	56.2	57.1	29.7	30.7	30.7
				N333	µM digoxin	Rate (µM dihdydrodigoxin/sec)	SEM
					500	0.1696	0.003356
					300	0.1059	0.001934
					250	0.08234	0.001566
					200	0.06771	0.0008348
					100	0.03631	0.0009843
					50	0.01675	0.0006255
					25	0.007934	0.0004323
