# Supplementary material for: Discovery and characterization of a prevalent human gut bacterial enzyme sufficient for the inactivation of a family of plant toxins
Source: eLife. 2018 May 15;7:e33953. doi: 10.7554/eLife.33953 (PMC5953540; doi:10.7554/eLife.33953)
Supplement: Figure 3—source data 3. [file elife-33953-fig3-data3.xlsx]

## Sheet: 3-3
	Time (hours)	Percent conversion to dihydrodigoxin
		Y333			N333			no enzyme
	0	1.06	1.14	1.1	0.81	0.9	0.64	1.11	0.67	0.96
	0.25	81.05	79.77	79.95	8.04	8.09	7.27
	3	99.38	99.33	99.4	78.84	79.74	79.09
	4.5	99.29	99.3	99.26	93.66	93.97	94.18	0.67	1.09	1.2
		Time (hours)	student's t test (Y vs N333 at each timepoint)
		0	1.15603e-08
		0.25	1.9056e-07
		3	3.84834e-06
		4.5	0.0164611
