# Supplementary material for: Discovery and characterization of a prevalent human gut bacterial enzyme sufficient for the inactivation of a family of plant toxins
Source: eLife. 2018 May 15;7:e33953. doi: 10.7554/eLife.33953 (PMC5953540; doi:10.7554/eLife.33953)
Supplement: Figure 3—source data 4. [file elife-33953-fig3-data4.xlsx]

## Sheet: fig3-t1
			Table SX: Comparison of Cgr2 kinetics with related enzymes
			Enzyme	Substrate	Kcat (s-1)	KM (µM)	Kcat/KM (M-1 s-1)
			E. lenta Cgr2 wild-type	digoxin	0.23 ± 0.01	94.6 ± 7.1 µM	2.4 ± 0.8 x 103
			R. erythropolis SQ1	4-androstene-3,17-dione	68.1 ± 1.4	37.0 ± 0.8	1.84 ± 0.07 x 106
			3-ketosteroid-∆1- dehydrogenase
			S. putrefaciens flavocytochrome c	fumarate	250 ± 50	21 ± 10	1.19 ± 0.52 x 107
			S. oneidensis MR-1, UrdA	urocanate	360	<<10	n/a
			E. coli NrfA	nitrite	22 ± 7	769 ± 20	3.50 x 107
			E. coli NrfA	sulfite	0.03 ± 0.01	70 ± 15	4.30 x 103
