# Supplementary material for: Discovery and characterization of a prevalent human gut bacterial enzyme sufficient for the inactivation of a family of plant toxins
Source: eLife. 2018 May 15;7:e33953. doi: 10.7554/eLife.33953 (PMC5953540; doi:10.7554/eLife.33953)
Supplement: Figure 4—source data 1. [file elife-33953-fig4-data1.xlsx]

## Sheet: Figure 4
	Substrate	Rate (A600/min)			Mean	SEM	Student's t test (two tailed)
							substrate vs. DMF ctrl	digoxin vs digoxigenin	ouabain vs ouabagenin
	DMF	0.0021792	0.0007488	-0.0013986	0.0005098	0.00103971	1
	digoxin	0.20514	0.19536	0.19134	0.19728	0.00409776	1.27454e-06	0.00309196
	digoxigenin	0.23436	0.2301	0.24558	0.23668	0.0046168	9.64767e-07
	digitoxin	0.15918	0.15324	0.15084	0.15442	0.00247879	5.57087e-07
	ouabain	0.16434	0.18084	0.17136	0.17218	0.00478075	3.93685e-06		0.00135532
	ouabagenin	0.21486	0.22716	0.22848	0.2235	0.00433677	9.57325e-07
	hellebrin	0.0052746	-0.006696	0.0008328	-0.0001962	0.00349371	0.855862
	bufalin	-0.001278	0.00031524	0.0019194	0.00031888	0.000923012	0.897411
	proscillicardin A	-0.0050154	-0.0012552	-0.00924	-0.0051702	0.00230631	0.0881122
	2(5H)-furanone	0.00879	0.021054	0.011928	0.013924	0.00367829	0.0246862
	sotolon	-0.0010002	0.001227	-0.00047058	-8.126e-05	0.00067176	0.657933
	emoxyfuranone	0.0008076	-0.0006318	-0.0006318	-0.000152	0.0004798	0.594274
	ascorbic acid	-0.0011412	-0.0015294	0.0008976	-0.000591	0.000752689	0.439454
	DMMF	0.0041322	0.0008346	0.0008346	0.0019338	0.0010992	0.39991
	MHF	0.006354	0.0008118	0.0008118	0.0026592	0.0018474	0.367964
	DMHF	0.005517	0.0009924	0.0018018	0.0027704	0.00139304	0.263298
	EMHF	0.006564	-0.0020208	-0.000603	0.0013134	0.00265701	0.792183
	fumarate	0.0053028	-0.002505	-0.009036	-0.0020794	0.00414472	0.577266
	urocanate	0.008406	-0.0046386	-0.0044748	-0.0002358	0.00432116	0.874913
	fusidic acid	-0.0026484	-0.00035292	-0.0002391	-0.00108014	0.000784818	0.289294
	progesterone	0.005928	0.006354	1.8048e-05	0.00410002	0.00204469	0.192601
	cortisone	0.006132	0.0037578	0.0014166	0.0037688	0.00136123	0.129842
	corticosterone	0.0021654	-0.001092	-0.0006318	0.0001472	0.00101781	0.815468
	levonorgestrel	-0.00017142	0.007998	-0.0055986	0.00074266	0.00395152	0.957287
	19-norethindrone	0.0037488	0.008304	-0.006228	0.0019416	0.00429124	0.761979
	4-cholesten-3-one	0.00025266	0.008682	-0.00031578	0.00287296	0.00290915	0.486948
	PGA1	-0.00042858	-0.0018048	-0.0018048	-0.00134606	0.00045874	0.17779
	PGB2	0.0002391	-0.00020754	-0.0020118	-0.00066008	0.000688048	0.401197
	PGJ2	-0.0029232	0.0010782	0.0031986	0.0004512	0.0017948	0.978815
