# Supplementary material for: Discovery and characterization of a prevalent human gut bacterial enzyme sufficient for the inactivation of a family of plant toxins
Source: eLife. 2018 May 15;7:e33953. doi: 10.7554/eLife.33953 (PMC5953540; doi:10.7554/eLife.33953)
Supplement: Figure 5—source data 1. [file elife-33953-fig5-data1.xlsx]

## Sheet: fig 5- t1
			Enzyme class	Protein	Organism	Protein ID
			Fumarate reductase	Flavocytochrome c fumarate reductase	S. putrefaciens MR-1	1D4D (PDB) P83223 (UniProtKB)
				FccA	Shewanella frigidimarina	1E39 (PDB) P0C278 (UniProtKB)
				FccA	Shewanella frigidimarina NCIMB 400	Q07WU7 (UniProtKB)
				IfcA	Shewanella frigidimarina NCIMB 400	Q9Z4P0 (UniProtKB)
			Uroconate reductase	UrdA	Shewanella oneidensis MR-1	Q8CVD0 (UniProtKB)
			3-oxosteroid-1- dehydrogenase	KstD	Mycobacterium tuberculosis ATCC 25618/H37Rv	P71864 (UniProtKB)
				KsdD	Mycobacterium smegmatis mc2155	Q7D5C1 (UniProtKB)
