# Supplementary material for: Discovery and characterization of a prevalent human gut bacterial enzyme sufficient for the inactivation of a family of plant toxins
Source: eLife. 2018 May 15;7:e33953. doi: 10.7554/eLife.33953 (PMC5953540; doi:10.7554/eLife.33953)
Supplement: Figure 6—source data 1. — Prevalence based on median of abundance in individuals with repeated sampling. [file elife-33953-fig6-data1.xlsx]

## Sheet: fig6-t1
	Location	Total Individuals	Total Samples	cgr2 prevalence (%)	E. lenta prevalence (%)
	San Francisco Bay Area, USA	68	73	88.2353	80.8824
	Berlin, Germany	73	73	58.9041	78.0822
	CUMC	4	16	50	100
	NIDDK	5	30	100	100
	PBRC	4	18	100	100
	TRI	4	18	100	100
