# Supplementary material for: Discovery and characterization of a prevalent human gut bacterial enzyme sufficient for the inactivation of a family of plant toxins
Source: eLife. 2018 May 15;7:e33953. doi: 10.7554/eLife.33953 (PMC5953540; doi:10.7554/eLife.33953)
Supplement: Figure 6—source data 2. [file elife-33953-fig6-data2.xlsx]

## Sheet: Figure 6 
	Sample	Target	N(Technical Replicates)	N(Replicate not detected)	Mean(Cq)	SD(Cq)	GE/g	Study	SiteCode	SubjectID
	IDEO_1	cgr2	3	0	32.3552	3.64183	660163	IDEO	BayArea	OB001
	IDEO_10	cgr2	3	0	28.0219	0.781121	5.67525e+06	IDEO	BayArea	OB010
	IDEO_10	Elenta	3	0	28.7017	2.19629	6.22852e+06	IDEO	BayArea	OB010
	IDEO_15	cgr2	3	0	26.4493	0.364114	1.69002e+07	IDEO	BayArea	OB016
	IDEO_15	Elenta	3	0	24.7614	0.274549	5.88835e+07	IDEO	BayArea	OB016
	IDEO_16	cgr2	3	0	30.8966	0.264392	617506	IDEO	BayArea	OB018
	IDEO_16	Elenta	3	0	27.1303	0.10614	1.10598e+07	IDEO	BayArea	OB018
	IDEO_17	cgr2	3	0	31.9488	0.57759	296217	IDEO	BayArea	OB020
	IDEO_18	cgr2	3	0	28.3677	0.248706	4.01819e+06	IDEO	BayArea	OB021
	IDEO_18	Elenta	3	0	25.5829	0.194195	3.2891e+07	IDEO	BayArea	OB021
	IDEO_19	cgr2	3	0	30.144	0.494975	1.1165e+06	IDEO	BayArea	OB022
	IDEO_19	Elenta	3	0	29.7911	1.41906	2.30765e+06	IDEO	BayArea	OB022
	IDEO_2	cgr2	3	0	29.7967	0.787694	1.522e+06	IDEO	BayArea	OB002
	IDEO_20	cgr2	3	0	30.6394	0.389639	757780	IDEO	BayArea	OB024
	IDEO_20	Elenta	3	0	32.7195	1.52278	324642	IDEO	BayArea	OB024
	IDEO_21	cgr2	3	0	30.1749	0.44466	1.08093e+06	IDEO	BayArea	OB026
	IDEO_22	cgr2	3	0	29.6129	0.255043	1.59853e+06	IDEO	BayArea	0B027
	IDEO_22	Elenta	3	0	26.8877	0.114309	1.31155e+07	IDEO	BayArea	0B027
	IDEO_23	cgr2	3	0	27.8269	0.195099	5.9747e+06	IDEO	BayArea	OB028
	IDEO_23	Elenta	3	0	26.0413	0.186603	2.3835e+07	IDEO	BayArea	OB028
	IDEO_24	cgr2	3	0	32.3494	0.590727	221905	IDEO	BayArea	OB028
	IDEO_24	Elenta	3	0	29.5153	0.295441	2.1012e+06	IDEO	BayArea	OB028
	IDEO_25	cgr2	3	0	28.2989	0.515215	4.38593e+06	IDEO	BayArea	OB030
	IDEO_25	Elenta	3	0	25.2911	0.281512	4.06499e+07	IDEO	BayArea	OB030
	IDEO_26	cgr2	3	0	29.4334	0.278084	1.82999e+06	IDEO	BayArea	OB031
	IDEO_26	Elenta	3	0	30.6435	2.63223	1.86008e+06	IDEO	BayArea	OB031
	IDEO_27	cgr2	3	0	29.1401	0.4213	2.31419e+06	IDEO	BayArea	OB032
	IDEO_27	Elenta	3	0	29.4087	1.81346	3.41273e+06	IDEO	BayArea	OB032
	IDEO_28	cgr2	3	0	28.9579	0.610166	2.73602e+06	IDEO	BayArea	OB034
	IDEO_28	Elenta	3	0	26.0425	0.507024	2.47346e+07	IDEO	BayArea	OB034
	IDEO_29	cgr2	3	0	28.8799	0.133227	2.72748e+06	IDEO	BayArea	OB035
	IDEO_29	Elenta	3	0	25.8397	0.14636	2.73968e+07	IDEO	BayArea	OB035
	IDEO_30	cgr2	3	0	32.3896	0.784172	222570	IDEO	BayArea	OB036
	IDEO_31	cgr2	3	0	27.9724	0.302605	5.41422e+06	IDEO	BayArea	OB037
	IDEO_31	Elenta	3	0	30.6147	2.16169	1.81967e+06	IDEO	BayArea	OB037
	IDEO_32	cgr2	3	0	26.7002	0.548985	1.44949e+07	IDEO	BayArea	OB039
	IDEO_32	Elenta	3	0	25.7672	0.42985	2.96225e+07	IDEO	BayArea	OB039
	IDEO_33	cgr2	3	0	31.3397	0.633823	473262	IDEO	BayArea	OB040
	IDEO_33	Elenta	3	0	22.7283	0.311326	2.4622e+08	IDEO	BayArea	OB040
	IDEO_34	cgr2	3	0	31.9728	0.264201	278032	IDEO	BayArea	OB041
	IDEO_34	Elenta	3	0	26.1324	0.123285	2.22879e+07	IDEO	BayArea	OB041
	IDEO_35	cgr2	3	0	31.4188	0.508245	432545	IDEO	BayArea	OB042
	IDEO_35	Elenta	3	0	23.9676	0.54957	1.06869e+08	IDEO	BayArea	OB042
	IDEO_36	cgr2	3	0	32.2814	0.544682	230550	IDEO	BayArea	OB043
	IDEO_36	Elenta	3	0	27.3363	0.564769	1.0072e+07	IDEO	BayArea	OB043
	IDEO_38	cgr2	3	0	28.6432	0.198805	3.26433e+06	IDEO	BayArea	OB045
	IDEO_38	Elenta	3	0	27.9403	0.342731	6.37935e+06	IDEO	BayArea	OB045
	IDEO_39	cgr2	3	0	26.2018	0.443831	2.05062e+07	IDEO	BayArea	OB046
	IDEO_39	Elenta	3	0	24.8235	0.164676	5.59404e+07	IDEO	BayArea	OB046
	IDEO_4	cgr2	3	0	29.63	0.350489	1.59311e+06	IDEO	BayArea	OB004
	IDEO_4	Elenta	3	0	27.399	0.525649	9.53247e+06	IDEO	BayArea	OB004
	IDEO_40	cgr2	3	0	26.6165	0.551385	1.54326e+07	IDEO	BayArea	OB047
	IDEO_40	Elenta	3	0	29.8834	0.917161	1.85317e+06	IDEO	BayArea	OB047
	IDEO_41	cgr2	3	0	29.4419	0.26672	1.81623e+06	IDEO	BayArea	OB050
	IDEO_41	Elenta	3	0	26.4749	0.328711	1.7802e+07	IDEO	BayArea	OB050
	IDEO_42	cgr2	3	0	32.6631	0.375637	169086	IDEO	BayArea	OB050
	IDEO_43	cgr2	3	0	28.7462	0.539955	3.1595e+06	IDEO	BayArea	OB051
	IDEO_43	Elenta	3	0	26.9475	0.378407	1.28583e+07	IDEO	BayArea	OB051
	IDEO_44	cgr2	3	0	27.1653	0.360293	9.93026e+06	IDEO	BayArea	OB053
	IDEO_44	Elenta	3	0	24.792	0.33416	5.80266e+07	IDEO	BayArea	OB053
	IDEO_45	cgr2	3	0	28.3265	0.647295	4.44538e+06	IDEO	BayArea	OB054
	IDEO_45	Elenta	3	0	26.7011	0.307771	1.51594e+07	IDEO	BayArea	OB054
	IDEO_46	cgr2	3	0	29.3335	0.569093	2.06342e+06	IDEO	BayArea	OB055
	IDEO_48	cgr2	3	0	27.9558	0.275398	5.46802e+06	IDEO	BayArea	OB056
	IDEO_49	cgr2	3	0	31.5426	2.6066	786060	IDEO	BayArea	OB057
	IDEO_50	cgr2	3	0	28.7501	0.369705	3.06942e+06	IDEO	BayArea	OB058
	IDEO_50	Elenta	3	0	25.5555	0.198165	3.35477e+07	IDEO	BayArea	OB058
	IDEO_51	cgr2	3	0	33.0722	0.277514	123242	IDEO	BayArea	OB059
	IDEO_51	Elenta	3	0	29.4059	0.156855	2.24509e+06	IDEO	BayArea	OB059
	IDEO_52	cgr2	3	0	29.6862	0.634881	1.61729e+06	IDEO	BayArea	OB063
	IDEO_52	Elenta	3	0	27.1321	0.564067	1.16236e+07	IDEO	BayArea	OB063
	IDEO_53	cgr2	3	0	31.2317	0.338691	485725	IDEO	BayArea	OB064
	IDEO_53	Elenta	3	0	30.4608	3.00638	2.46226e+06	IDEO	BayArea	OB064
	IDEO_54	cgr2	3	0	28.1474	0.364452	4.78933e+06	IDEO	BayArea	OB065
	IDEO_56	cgr2	3	0	30.7025	0.309537	716881	IDEO	BayArea	OB067
	IDEO_57	cgr2	3	0	31.146	0.500837	531010	IDEO	BayArea	OB068
	IDEO_57	Elenta	3	0	26.3328	0.192173	1.94315e+07	IDEO	BayArea	OB068
	IDEO_58	cgr2	3	0	31.2868	0.456079	473162	IDEO	BayArea	OB069
	IDEO_58	Elenta	3	0	27.4236	0.134906	9.01235e+06	IDEO	BayArea	OB069
	IDEO_59	cgr2	3	0	30.6507	0.287882	743097	IDEO	BayArea	OB070
	IDEO_59	Elenta	3	0	26.1658	0.306041	2.20405e+07	IDEO	BayArea	OB070
	IDEO_60	cgr2	3	0	29.4667	0.184465	1.77096e+06	IDEO	BayArea	0B071
	IDEO_60	Elenta	3	0	26.6425	0.16054	1.56114e+07	IDEO	BayArea	0B071
	IDEO_61	cgr2	3	0	31.288	0.583339	483869	IDEO	BayArea	OB072
	IDEO_61	Elenta	3	0	24.449	0.0980135	7.25531e+07	IDEO	BayArea	OB072
	IDEO_62	cgr2	3	0	31.8931	0.198567	293363	IDEO	BayArea	OB073
	IDEO_62	Elenta	3	0	23.0578	0.0728736	1.92432e+08	IDEO	BayArea	OB073
	IDEO_63	cgr2	3	0	32.2298	0.458101	235646	IDEO	BayArea	OB076
	IDEO_63	Elenta	3	0	28.4947	0.0817875	4.24278e+06	IDEO	BayArea	OB076
	IDEO_64	cgr2	3	0	29.517	0.348804	1.73183e+06	IDEO	BayArea	OB077
	IDEO_64	Elenta	3	0	27.8794	0.117342	6.5409e+06	IDEO	BayArea	OB077
	IDEO_65	cgr2	3	0	30.7672	0.269557	680165	IDEO	BayArea	OB078
	IDEO_65	Elenta	3	0	25.6818	0.289099	3.0937e+07	IDEO	BayArea	OB078
	IDEO_66	cgr2	3	0	31.2083	0.210496	487739	IDEO	BayArea	OB079
	IDEO_66	Elenta	3	0	26.2629	0.216829	2.04433e+07	IDEO	BayArea	OB079
	IDEO_67	cgr2	3	0	31.0937	0.259227	533057	IDEO	BayArea	OB080
	IDEO_67	Elenta	3	0	26.2852	0.155793	2.00518e+07	IDEO	BayArea	OB080
	IDEO_68	cgr2	3	0	30.331	0.0838847	928483	IDEO	BayArea	OB081
	IDEO_68	Elenta	3	0	25.6437	0.09448	3.13735e+07	IDEO	BayArea	OB081
	IDEO_69	cgr2	3	0	30.3736	0.367826	921060	IDEO	BayArea	OB082
	IDEO_69	Elenta	3	0	25.3676	0.255951	3.84205e+07	IDEO	BayArea	OB082
	IDEO_70	cgr2	3	0	30.3451	0.399152	946028	IDEO	BayArea	OB084
	IDEO_70	Elenta	3	0	24.2369	0.251318	8.49073e+07	IDEO	BayArea	OB084
	IDEO_71	cgr2	3	0	31.0087	0.681432	611605	IDEO	BayArea	OB085
	IDEO_71	Elenta	3	0	26.1705	0.671432	2.31813e+07	IDEO	BayArea	OB085
	IDEO_72	cgr2	3	0	31.7175	0.258181	335911	IDEO	BayArea	OB086
	IDEO_72	Elenta	3	0	27.6711	0.209593	7.60636e+06	IDEO	BayArea	OB086
	IDEO_73	cgr2	3	0	32.9769	0.407315	134228	IDEO	BayArea	OB088
	IDEO_73	Elenta	3	0	23.3775	0.221541	1.54834e+08	IDEO	BayArea	OB088
	IDEO_8	cgr2	3	0	28.3874	0.432335	4.06036e+06	IDEO	BayArea	OB009
	IDEO_8	Elenta	3	0	27.5126	0.376857	8.64181e+06	IDEO	BayArea	OB009
	IDEO_9	cgr2	3	0	28.4587	0.574383	3.93521e+06	IDEO	BayArea	OB010
	IDEO_9	Elenta	3	0	30.7748	0.518831	896695	IDEO	BayArea	OB010
	KETO_K1	cgr2	3	0	30.3665	0.15736	907249	KETO	NIDDK	01-003
	KETO_K1	Elenta	3	0	29.9302	0.0442981	1.54843e+06	KETO	NIDDK	01-003
	KETO_K10	cgr2	3	0	30.0889	0.458221	1.15535e+06	KETO	NIDDK	01-003
	KETO_K10	Elenta	3	0	29.8745	0.264039	1.62777e+06	KETO	NIDDK	01-003
	KETO_K100	cgr2	3	0	30.9361	0.324913	701506	KETO	TRI	03-008
	KETO_K100	Elenta	3	0	31.238	0.26007	524776	KETO	TRI	03-008
	KETO_K101	cgr2	3	0	30.2389	0.361612	1.13412e+06	KETO	TRI	03-008
	KETO_K101	Elenta	3	0	29.7913	0.350285	1.44369e+06	KETO	TRI	03-008
	KETO_K102	cgr2	3	0	29.573	0.435353	1.80822e+06	KETO	TRI	03-008
	KETO_K102	Elenta	3	0	28.7861	0.355628	2.89987e+06	KETO	TRI	03-008
	KETO_K103	cgr2	3	0	31.5089	0.0227668	465842	KETO	TRI	03-008
	KETO_K103	Elenta	3	0	31.2508	0.222154	518800	KETO	TRI	03-008
	KETO_K104	cgr2	3	0	31.1845	0.179763	584725	KETO	TRI	03-008
	KETO_K104	Elenta	3	0	30.9706	0.323385	635638	KETO	TRI	03-008
	KETO_K110	cgr2	3	0	35.7401	0.407655	26353.3	KETO	TRI	03-009
	KETO_K110	Elenta	3	0	32.8455	0.48286	176655	KETO	TRI	03-009
	KETO_K111	cgr2	3	0	30.1124	0.325428	1.23321e+06	KETO	TRI	03-009
	KETO_K111	Elenta	3	0	27.0336	0.339571	9.76186e+06	KETO	TRI	03-009
	KETO_K112	cgr2	3	0	27.2465	0.178219	8.6769e+06	KETO	TRI	03-009
	KETO_K112	Elenta	3	0	24.549	0.143084	5.37946e+07	KETO	TRI	03-009
	KETO_K113	cgr2	3	0	28.2885	0.225387	4.26298e+06	KETO	TRI	03-009
	KETO_K113	Elenta	3	0	25.4179	0.162849	2.94796e+07	KETO	TRI	03-009
	KETO_K114	cgr2	3	0	30.2608	0.406594	1.1252e+06	KETO	TRI	03-009
	KETO_K114	Elenta	3	0	27.8222	0.540823	5.82024e+06	KETO	TRI	03-009
	KETO_K120	cgr2	3	0	30.7178	0.850051	889653	KETO	TRI	03-010
	KETO_K120	Elenta	3	0	30.2339	0.991377	1.2126e+06	KETO	TRI	03-010
	KETO_K121	cgr2	3	0	39.0655	0.173303	2643.9	KETO	TRI	03-010
	KETO_K127	Elenta	3	0	29.13	0.00218143	2.23911e+06	KETO	CUMC	04-006
	KETO_K129	Elenta	3	0	29.1945	0.016847	2.14136e+06	KETO	CUMC	04-006
	KETO_K130	Elenta	3	0	29.2203	0.158648	2.1118e+06	KETO	CUMC	04-006
	KETO_K131	Elenta	3	0	31.8194	0.177753	348764	KETO	CUMC	04-006
	KETO_K137	cgr2	3	0	27.597	0.606651	7.16418e+06	KETO	CUMC	04-007
	KETO_K137	Elenta	3	0	25.2926	0.537242	3.3432e+07	KETO	CUMC	04-007
	KETO_K138	cgr2	3	0	29.2591	0.0942958	2.17815e+06	KETO	CUMC	04-007
	KETO_K138	Elenta	3	0	27.1677	0.0856251	8.73781e+06	KETO	CUMC	04-007
	KETO_K139	cgr2	3	0	29.4476	0.121071	1.91604e+06	KETO	CUMC	04-007
	KETO_K139	Elenta	3	0	27.2574	0.158958	8.23538e+06	KETO	CUMC	04-007
	KETO_K140	cgr2	3	0	29.1444	0.0781209	2.35507e+06	KETO	CUMC	04-007
	KETO_K140	Elenta	3	0	27.3444	0.146413	7.74767e+06	KETO	CUMC	04-007
	KETO_K145	cgr2	3	0	33.0913	0.110867	157865	KETO	CUMC	04-011
	KETO_K145	Elenta	3	0	32.4623	0.0797798	222446	KETO	CUMC	04-011
	KETO_K146	cgr2	3	0	33.4664	0.0951936	122035	KETO	CUMC	04-011
	KETO_K146	Elenta	3	0	32.7987	0.776337	194480	KETO	CUMC	04-011
	KETO_K147	cgr2	3	0	35.1464	0.184333	38756	KETO	CUMC	04-011
	KETO_K147	Elenta	3	0	34.3953	0.668301	62490	KETO	CUMC	04-011
	KETO_K148	cgr2	3	0	32.8107	0.564465	201025	KETO	CUMC	04-011
	KETO_K148	Elenta	3	0	32.3549	0.751267	262105	KETO	CUMC	04-011
	KETO_K153	Elenta	3	0	36.5084	0.139254	13487.3	KETO	CUMC	04-012
	KETO_K155	Elenta	3	0	34.9182	0.929396	45625.6	KETO	CUMC	04-012
	KETO_K16	cgr2	3	0	31.1736	0.645511	537233	KETO	NIDDK	01-004
	KETO_K16	Elenta	3	0	28.2076	0.152151	5.20376e+06	KETO	NIDDK	01-004
	KETO_K17	cgr2	3	0	30.8843	0.590017	658480	KETO	NIDDK	01-004
	KETO_K17	Elenta	3	0	29.0155	0.183936	2.95713e+06	KETO	NIDDK	01-004
	KETO_K18	cgr2	3	0	33.2229	0.766087	121974	KETO	NIDDK	01-004
	KETO_K18	Elenta	3	0	30.9564	0.206929	758907	KETO	NIDDK	01-004
	KETO_K19	cgr2	3	0	32.5077	0.379547	189807	KETO	NIDDK	01-004
	KETO_K19	Elenta	3	0	30.0334	0.265496	1.45663e+06	KETO	NIDDK	01-004
	KETO_K2	cgr2	3	0	30.8196	0.254313	652896	KETO	NIDDK	01-003
	KETO_K2	Elenta	3	0	30.3735	0.218083	1.14332e+06	KETO	NIDDK	01-003
	KETO_K20	cgr2	3	0	31.461	0.313801	408184	KETO	NIDDK	01-004
	KETO_K20	Elenta	3	0	28.8963	0.184714	3.21521e+06	KETO	NIDDK	01-004
	KETO_K26	Elenta	3	0	38.0557	1.65561	8057.48	KETO	NIDDK	01-005
	KETO_K27	cgr2	3	0	37.8741	0.455365	3587.27	KETO	NIDDK	01-005
	KETO_K27	Elenta	3	0	35.8671	0.525797	25158.7	KETO	NIDDK	01-005
	KETO_K29	cgr2	3	0	39.2559	0.495252	1298.55	KETO	NIDDK	01-005
	KETO_K29	Elenta	3	0	36.3515	0.298337	17362	KETO	NIDDK	01-005
	KETO_K3	cgr2	3	0	32.0215	0.591906	282669	KETO	NIDDK	01-003
	KETO_K3	Elenta	3	0	31.6178	0.586721	500452	KETO	NIDDK	01-003
	KETO_K30	cgr2	3	0	37.9746	0.796536	3597.21	KETO	NIDDK	01-005
	KETO_K36	cgr2	3	0	29.2967	0.485731	2.08248e+06	KETO	NIDDK	01-006
	KETO_K36	Elenta	3	0	28.7341	0.262843	3.62376e+06	KETO	NIDDK	01-006
	KETO_K37	cgr2	3	0	29.1459	0.592913	2.36645e+06	KETO	NIDDK	01-006
	KETO_K37	Elenta	3	0	28.3128	0.22761	4.855e+06	KETO	NIDDK	01-006
	KETO_K38	cgr2	3	0	30.7493	0.199988	788737	KETO	NIDDK	01-006
	KETO_K38	Elenta	3	0	30.3053	0.295248	1.00468e+06	KETO	NIDDK	01-006
	KETO_K39	cgr2	3	0	31.608	0.737559	471029	KETO	NIDDK	01-006
	KETO_K39	Elenta	3	0	31.24	0.146258	520395	KETO	NIDDK	01-006
	KETO_K4	cgr2	3	0	31.9761	0.644279	296372	KETO	NIDDK	01-003
	KETO_K4	Elenta	3	0	31.739	0.305691	442033	KETO	NIDDK	01-003
	KETO_K40	cgr2	3	0	30.3136	0.201972	1.06288e+06	KETO	NIDDK	01-006
	KETO_K40	Elenta	3	0	30.4234	0.0424117	913708	KETO	NIDDK	01-006
	KETO_K46	cgr2	3	0	34.075	0.213805	80909.5	KETO	NIDDK	01-008
	KETO_K46	Elenta	3	0	33.5147	0.48302	111022	KETO	NIDDK	01-008
	KETO_K47	cgr2	3	0	29.7892	0.0226312	1.51298e+06	KETO	NIDDK	01-008
	KETO_K47	Elenta	3	0	29.9443	0.0856189	1.27476e+06	KETO	NIDDK	01-008
	KETO_K48	cgr2	3	0	29.6965	0.0449028	1.61254e+06	KETO	NIDDK	01-008
	KETO_K48	Elenta	3	0	29.6163	0.120618	1.60202e+06	KETO	NIDDK	01-008
	KETO_K49	cgr2	3	0	30.7673	0.103363	775389	KETO	NIDDK	01-008
	KETO_K49	Elenta	3	0	30.4875	0.187186	878725	KETO	NIDDK	01-008
	KETO_K5	cgr2	3	0	30.1737	1.00509	1.27215e+06	KETO	NIDDK	01-003
	KETO_K5	Elenta	3	0	30.2478	0.616086	1.3206e+06	KETO	NIDDK	01-003
	KETO_K50	cgr2	3	0	31.4748	0.174071	479069	KETO	NIDDK	01-008
	KETO_K50	Elenta	3	0	31.38	0.237495	474975	KETO	NIDDK	01-008
	KETO_K56	cgr2	3	0	35.5059	0.556764	31721.3	KETO	PBRC	02-001
	KETO_K56	Elenta	3	0	32.9926	0.504997	160575	KETO	PBRC	02-001
	KETO_K57	cgr2	3	0	38.1183	0.995402	5770.18	KETO	PBRC	02-001
	KETO_K58	cgr2	3	0	38.9458	0.536319	2977.57	KETO	PBRC	02-001
	KETO_K59	cgr2	3	0	39.1614	0.424023	2531.08	KETO	PBRC	02-001
	KETO_K6	cgr2	3	0	30.7661	0.431796	696128	KETO	NIDDK	01-003
	KETO_K6	Elenta	3	0	31.0161	0.0485668	722848	KETO	NIDDK	01-003
	KETO_K64	cgr2	3	0	38.5297	0.676879	4051.88	KETO	PBRC	02-004
	KETO_K64	Elenta	3	0	37.3916	1.6408	10186.3	KETO	PBRC	02-004
	KETO_K65	cgr2	3	0	38.0976	0.432298	5249.58	KETO	PBRC	02-004
	KETO_K65	Elenta	3	0	36.607	1.57499	18467.9	KETO	PBRC	02-004
	KETO_K67	cgr2	3	0	37.0131	0.674281	11474.2	KETO	PBRC	02-004
	KETO_K67	Elenta	3	0	35.6252	0.510895	25922.2	KETO	PBRC	02-004
	KETO_K7	cgr2	3	0	33.7908	0.446919	74050.7	KETO	NIDDK	01-003
	KETO_K7	Elenta	3	0	32.0762	0.28431	347837	KETO	NIDDK	01-003
	KETO_K73	cgr2	3	0	35.1442	0.714242	41681	KETO	PBRC	02-005
	KETO_K73	Elenta	3	0	34.7197	0.359507	47386.9	KETO	PBRC	02-005
	KETO_K75	cgr2	3	0	35.9268	0.145064	22665.7	KETO	PBRC	02-005
	KETO_K75	Elenta	3	0	35.7745	0.416015	22959.9	KETO	PBRC	02-005
	KETO_K76	cgr2	3	0	38.5545	1.65541	5805.34	KETO	PBRC	02-005
	KETO_K76	Elenta	3	0	37.522	0.575404	6992.67	KETO	PBRC	02-005
	KETO_K8	cgr2	3	0	32.089	0.5024	264192	KETO	NIDDK	01-003
	KETO_K8	Elenta	3	0	30.8728	0.110641	800585	KETO	NIDDK	01-003
	KETO_K80	cgr2	3	0	39.5132	0.44006	1997.12	KETO	PBRC	02-009
	KETO_K80	Elenta	3	0	31.1382	0.248247	562086	KETO	PBRC	02-009
	KETO_K81	Elenta	3	0	33.5242	0.176752	106965	KETO	PBRC	02-009
	KETO_K82	cgr2	3	0	36.5652	1.02621	17423.8	KETO	PBRC	02-009
	KETO_K82	Elenta	3	0	27.8774	0.189792	5.36619e+06	KETO	PBRC	02-009
	KETO_K83	cgr2	3	0	36.6346	0.930462	15788.7	KETO	PBRC	02-009
	KETO_K83	Elenta	3	0	28.6923	0.487481	3.15602e+06	KETO	PBRC	02-009
	KETO_K84	cgr2	3	0	37.67	0.609537	7244.46	KETO	PBRC	02-009
	KETO_K84	Elenta	3	0	29.683	0.26787	1.54429e+06	KETO	PBRC	02-009
	KETO_K9	cgr2	3	0	32.0312	0.083488	263253	KETO	NIDDK	01-003
	KETO_K9	Elenta	3	0	31.7817	0.242605	426253	KETO	NIDDK	01-003
	KETO_K90	cgr2	3	0	37.7542	0.548758	6755.69	KETO	TRI	03-002
	KETO_K90	Elenta	3	0	30.9607	0.692367	675659	KETO	TRI	03-002
	KETO_K91	cgr2	3	0	37.7018	0.226454	6750.94	KETO	TRI	03-002
	KETO_K91	Elenta	3	0	30.1174	0.334503	1.14982e+06	KETO	TRI	03-002
	KETO_K92	Elenta	3	0	30.1591	0.121697	1.09972e+06	KETO	TRI	03-002
	KETO_K93	cgr2	3	0	38.3184	0.712263	4772.59	KETO	TRI	03-002
	KETO_K93	Elenta	3	0	31.6969	0.442117	389028	KETO	TRI	03-002
	KETO_K94	cgr2	3	0	37.1122	0.967688	11496.7	KETO	TRI	03-002
	KETO_K94	Elenta	3	0	29.8246	0.104157	1.3859e+06	KETO	TRI	03-002
	MMSP01	Elenta	3	0	33.8851	1.34407	113279	MMSP	Berlin	MMSP01
	MMSP03	cgr2	3	0	36.6395	0.452108	14327.6	MMSP	Berlin	MMSP03
	MMSP03	Elenta	3	0	33.953	0.497134	82139.9	MMSP	Berlin	MMSP03
	MMSP05	cgr2	3	0	28.8801	0.38851	2.89014e+06	MMSP	Berlin	MMSP05
	MMSP05	Elenta	3	0	26.8996	0.312442	1.06817e+07	MMSP	Berlin	MMSP05
	MMSP08	Elenta	3	0	28.9891	0.337432	2.51567e+06	MMSP	Berlin	MMSP08
	MMSP09	Elenta	3	0	23.5177	0.660135	1.1794e+08	MMSP	Berlin	MMSP09
	MMSP10	cgr2	3	0	30.86	0.458373	749994	MMSP	Berlin	MMSP10
	MMSP10	Elenta	3	0	28.3945	0.562038	3.92955e+06	MMSP	Berlin	MMSP10
	MMSP11	cgr2	3	0	32.9471	0.48216	180684	MMSP	Berlin	MMSP11
	MMSP11	Elenta	3	0	31.0737	0.515145	608588	MMSP	Berlin	MMSP11
	MMSP15	cgr2	3	0	36.9728	0.502865	11479.6	MMSP	Berlin	MMSP15
	MMSP15	Elenta	3	0	33.7041	0.213584	94636.9	MMSP	Berlin	MMSP15
	MMSP17	Elenta	3	0	35.5679	0.900997	28985.6	MMSP	Berlin	MMSP17
	MMSP19	cgr2	3	0	34.5	0.328111	61084.6	MMSP	Berlin	MMSP19
	MMSP20	cgr2	3	0	33.2756	0.497185	144254	MMSP	Berlin	MMSP20
	MMSP20	Elenta	3	0	28.0144	0.500456	5.0561e+06	MMSP	Berlin	MMSP20
	MMSP21	cgr2	3	0	37.8189	0.26807	6250.04	MMSP	Berlin	MMSP21
	MMSP21	Elenta	3	0	36.5631	0.696041	14017.5	MMSP	Berlin	MMSP21
	MMSP24	cgr2	3	0	31.4908	0.442009	486959	MMSP	Berlin	MMSP24
	MMSP24	Elenta	3	0	28.029	0.285425	4.86902e+06	MMSP	Berlin	MMSP24
	MMSP27	cgr2	3	0	35.2193	0.519457	38342.2	MMSP	Berlin	MMSP27
	MMSP27	Elenta	3	0	32.2804	0.145036	252946	MMSP	Berlin	MMSP27
	MMSP28	cgr2	3	0	26.6964	1.67417	1.91032e+07	MMSP	Berlin	MMSP28
	MMSP28	Elenta	3	0	24.7879	1.60782	6.51148e+07	MMSP	Berlin	MMSP28
	MMSP29	Elenta	3	0	29.574	1.05323	1.93743e+06	MMSP	Berlin	MMSP29
	MMSP30	cgr2	3	0	33.3538	0.0916982	131807	MMSP	Berlin	MMSP30
	MMSP30	Elenta	3	0	31.3312	0.118307	487901	MMSP	Berlin	MMSP30
	MMSP31	Elenta	3	0	34.6415	0.622171	52299.6	MMSP	Berlin	MMSP31
	MMSP32	cgr2	3	0	36.6144	0.297171	14293.6	MMSP	Berlin	MMSP32
	MMSP32	Elenta	3	0	26.6336	0.165221	1.26948e+07	MMSP	Berlin	MMSP32
	MMSP34	cgr2	3	0	33.6561	0.785884	116756	MMSP	Berlin	MMSP34
	MMSP34	Elenta	3	0	30.5785	0.585744	862424	MMSP	Berlin	MMSP34
	MMSP35	Elenta	3	0	28.7685	0.222355	2.89911e+06	MMSP	Berlin	MMSP35
	MMSP36	Elenta	3	0	34.158	0.890889	77855.9	MMSP	Berlin	MMSP36
	MMSP37	Elenta	3	0	35.0021	0.641595	40911.6	MMSP	Berlin	MMSP37
	MMSP38	cgr2	3	0	27.2231	0.206876	8.83197e+06	MMSP	Berlin	MMSP38
	MMSP38	Elenta	3	0	25.0917	0.190451	3.70223e+07	MMSP	Berlin	MMSP38
	MMSP39	cgr2	3	0	33.6213	0.0658257	109669	MMSP	Berlin	MMSP39
	MMSP39	Elenta	3	0	27.374	0.275622	7.65698e+06	MMSP	Berlin	MMSP39
	MMSP40	Elenta	3	0	34.8016	1.00211	50598.4	MMSP	Berlin	MMSP40
	MMSP41	cgr2	3	0	30.584	0.175654	882017	MMSP	Berlin	MMSP41
	MMSP41	Elenta	3	0	27.8404	0.237956	5.52518e+06	MMSP	Berlin	MMSP41
	MMSP42	cgr2	3	0	33.8955	0.197332	91366.9	MMSP	Berlin	MMSP42
	MMSP42	Elenta	3	0	27.6399	0.209871	6.33494e+06	MMSP	Berlin	MMSP42
	MMSP43	cgr2	3	0	29.3834	0.331609	2.03312e+06	MMSP	Berlin	MMSP43
	MMSP43	Elenta	3	0	28.054	0.201499	4.75282e+06	MMSP	Berlin	MMSP43
	MMSP44	Elenta	3	0	33.9228	0.25104	48934	MMSP	Berlin	MMSP44
	MMSP45	Elenta	3	0	31.9318	0.28715	204914	MMSP	Berlin	MMSP45
	MMSP47	cgr2	3	0	37.4296	0.337985	3955.51	MMSP	Berlin	MMSP47
	MMSP47	Elenta	3	0	35.2649	0.896214	20899.5	MMSP	Berlin	MMSP47
	MMSP48	Elenta	3	0	29.4301	0.260687	1.22989e+06	MMSP	Berlin	MMSP48
	MMSP51	cgr2	3	0	33.7511	0.186751	46342.3	MMSP	Berlin	MMSP51
	MMSP51	Elenta	3	0	32.0695	0.0571761	183037	MMSP	Berlin	MMSP51
	MMSP52	cgr2	3	0	30.7405	0.261179	352356	MMSP	Berlin	MMSP52
	MMSP52	Elenta	3	0	28.9053	0.0739837	1.77236e+06	MMSP	Berlin	MMSP52
	MMSP53	cgr2	3	0	33.8529	0.209589	43340.5	MMSP	Berlin	MMSP53
	MMSP53	Elenta	3	0	29.5172	0.192673	1.14882e+06	MMSP	Berlin	MMSP53
	MMSP54	cgr2	3	0	36.5548	0.13993	7019.61	MMSP	Berlin	MMSP54
	MMSP54	Elenta	3	0	35.8383	0.220735	12354.8	MMSP	Berlin	MMSP54
	MMSP55	cgr2	3	0	31.9205	0.197838	158740	MMSP	Berlin	MMSP55
	MMSP55	Elenta	3	0	30.2007	0.30623	710587	MMSP	Berlin	MMSP55
	MMSP56	cgr2	3	0	36.7992	0.696966	6405.2	MMSP	Berlin	MMSP56
	MMSP56	Elenta	3	0	34.1064	0.462782	43960.9	MMSP	Berlin	MMSP56
	MMSP57	cgr2	3	0	34.4981	0.429297	28653.3	MMSP	Berlin	MMSP57
	MMSP57	Elenta	3	0	32.2237	0.105697	164102	MMSP	Berlin	MMSP57
	MMSP58	cgr2	3	0	34.8616	0.538088	22747.8	MMSP	Berlin	MMSP58
	MMSP58	Elenta	3	0	33.7212	0.873433	63167.6	MMSP	Berlin	MMSP58
	MMSP60	cgr2	3	0	32.7844	0.564839	92605.1	MMSP	Berlin	MMSP60
	MMSP60	Elenta	3	0	31.0947	0.801263	408695	MMSP	Berlin	MMSP60
	MMSP63	cgr2	3	0	37.9846	0.714218	2894.16	MMSP	Berlin	MMSP63
	MMSP65	cgr2	3	0	29.8924	0.15202	619183	MMSP	Berlin	MMSP65
	MMSP65	Elenta	3	0	24.5391	0.894012	4.65578e+07	MMSP	Berlin	MMSP65
	MMSP66	cgr2	3	0	35.1213	0.0595859	18358.6	MMSP	Berlin	MMSP66
	MMSP66	Elenta	3	0	32.7856	0.28181	110899	MMSP	Berlin	MMSP66
	MMSP67	cgr2	3	0	38.2393	1.03068	2639.31	MMSP	Berlin	MMSP67
	MMSP68	Elenta	3	0	33.6886	0.607538	61134.7	MMSP	Berlin	MMSP68
	MMSP70	Elenta	3	0	33.397	0.0346721	70600.3	MMSP	Berlin	MMSP70
	MMSP72	Elenta	3	0	37.5798	0.552487	3712.08	MMSP	Berlin	MMSP72
	MMSP73	Elenta	3	0	34.5895	0.433141	30943.6	MMSP	Berlin	MMSP73
	MMSP75	cgr2	3	0	36.15	0.363995	9368.63	MMSP	Berlin	MMSP75
	MMSP75	Elenta	3	0	33.8478	0.35875	52174.3	MMSP	Berlin	MMSP75
	MMSP77	cgr2	3	0	36.2177	0.496696	9093.49	MMSP	Berlin	MMSP77
	MMSP77	Elenta	3	0	34.7606	1.28601	35402.3	MMSP	Berlin	MMSP77
	MMSP82	cgr2	3	0	36.3057	0.390116	8456.87	MMSP	Berlin	MMSP82
	MMSP82	Elenta	3	0	35.3153	0.878193	20147.2	MMSP	Berlin	MMSP82
	MMSP84	cgr2	3	0	31.6794	0.197919	186700	MMSP	Berlin	MMSP84
	MMSP84	Elenta	3	0	29.0994	0.2988	1.56445e+06	MMSP	Berlin	MMSP84
	MMSP85	cgr2	3	0	35.458	0.306317	14838.9	MMSP	Berlin	MMSP85
	MMSP85	Elenta	3	0	30.5772	0.0878929	534359	MMSP	Berlin	MMSP85
	IDEO_12	cgr2	3	1	35.5348	3.23862	55259.6	IDEO	BayArea	OB012
	IDEO_2	Elenta	3	1	33.1339	5.5556	1.29213e+06	IDEO	BayArea	OB002
	IDEO_21	Elenta	3	1	33.5088	0.792426	135534	IDEO	BayArea	OB026
	IDEO_46	Elenta	3	1	29.37	1.08621	2.6344e+06	IDEO	BayArea	OB055
	IDEO_48	Elenta	3	1	33.9721	3.71186	293531	IDEO	BayArea	OB056
	IDEO_49	Elenta	3	1	26.2674	0.489639	2.08237e+07	IDEO	BayArea	OB057
	IDEO_54	Elenta	3	1	27.9517	0.606869	6.48681e+06	IDEO	BayArea	OB065
	KETO_K122	cgr2	3	1	38.548	0.357164	3807.35	KETO	TRI	03-010
	KETO_K122	Elenta	3	1	37.6632	0.941998	6693.92	KETO	TRI	03-010
	KETO_K128	Elenta	3	1	29.3457	0.113799	1.93121e+06	KETO	CUMC	04-006
	KETO_K26	cgr2	3	1	39.1206	0.0210489	1372.19	KETO	NIDDK	01-005
	KETO_K28	cgr2	3	1	39.4907	0.325783	1058.14	KETO	NIDDK	01-005
	KETO_K57	Elenta	3	1	39.0419	1.12822	2685.97	KETO	PBRC	02-001
	KETO_K58	Elenta	3	1	37.9692	1.79425	6898.27	KETO	PBRC	02-001
	KETO_K63	Elenta	3	1	37.8721	0.623104	5469.91	KETO	PBRC	02-004
	KETO_K74	cgr2	3	1	37.568	0.580118	7631.5	KETO	PBRC	02-005
	MMSP19	Elenta	3	1	32.3589	0.144414	239338	MMSP	Berlin	MMSP19
	MMSP31	cgr2	3	1	39.4426	0.479786	2087.55	MMSP	Berlin	MMSP31
	MMSP59	cgr2	3	1	32.0058	0.0186858	149027	MMSP	Berlin	MMSP59
	MMSP59	Elenta	3	1	30.2516	0.216121	678109	MMSP	Berlin	MMSP59
	MMSP63	Elenta	3	1	37.0712	1.22958	6074.46	MMSP	Berlin	MMSP63
	MMSP64	cgr2	3	1	39.2623	0.553342	1173.34	MMSP	Berlin	MMSP64
	MMSP64	Elenta	3	1	35.3359	1.66857	24240.5	MMSP	Berlin	MMSP64
	MMSP67	Elenta	3	1	37.0263	0.746152	5602.5	MMSP	Berlin	MMSP67
	MMSP70	cgr2	3	1	37.5587	0.541327	3682.7	MMSP	Berlin	MMSP70
	MMSP73	cgr2	3	1	36.9719	0.207521	5313.56	MMSP	Berlin	MMSP73
	IDEO_1	Elenta	3	2	33.9769			IDEO	BayArea	OB001
	IDEO_3	cgr2	3	2	33.4553			IDEO	BayArea	OB003
	IDEO_30	Elenta	3	2	38.9021			IDEO	BayArea	OB036
	IDEO_37	cgr2	3	2	38.8511			IDEO	BayArea	OB044
	IDEO_56	Elenta	3	2	38.2841			IDEO	BayArea	OB067
	KETO_K121	Elenta	3	2	37.5675			KETO	TRI	03-010
	KETO_K154	Elenta	3	2	36.9594			KETO	CUMC	04-012
	KETO_K59	Elenta	3	2	39.9416			KETO	PBRC	02-001
	KETO_K63	cgr2	3	2	39.917			KETO	PBRC	02-004
	KETO_K74	Elenta	3	2	36.9153			KETO	PBRC	02-005
	KETO_K92	cgr2	3	2	38.6359			KETO	TRI	03-002
	MMSP16	cgr2	3	2	39.874			MMSP	Berlin	MMSP16
	MMSP37	cgr2	3	2	39.9371			MMSP	Berlin	MMSP37
	MMSP72	cgr2	3	2	39.8046			MMSP	Berlin	MMSP72
	MMSP81	cgr2	3	2	39.4366			MMSP	Berlin	MMSP81
	MMSP81	Elenta	3	2	36.6602			MMSP	Berlin	MMSP81
	IDEO_11	cgr2	3	3				IDEO	BayArea	OB011
	IDEO_11	Elenta	3	3				IDEO	BayArea	OB011
	IDEO_12	Elenta	3	3				IDEO	BayArea	OB012
	IDEO_13	cgr2	3	3				IDEO	BayArea	OB014
	IDEO_13	Elenta	3	3				IDEO	BayArea	OB014
	IDEO_14	cgr2	3	3				IDEO	BayArea	OB016
	IDEO_14	Elenta	3	3				IDEO	BayArea	OB016
	IDEO_17	Elenta	3	3				IDEO	BayArea	OB020
	IDEO_3	Elenta	3	3				IDEO	BayArea	OB003
	IDEO_37	Elenta	3	3				IDEO	BayArea	OB044
	IDEO_42	Elenta	3	3				IDEO	BayArea	OB050
	IDEO_47	cgr2	3	3				IDEO	BayArea	OB056
	IDEO_47	Elenta	3	3				IDEO	BayArea	OB056
	IDEO_5	cgr2	3	3				IDEO	BayArea	0B005
	IDEO_5	Elenta	3	3				IDEO	BayArea	0B005
	IDEO_55	cgr2	3	3				IDEO	BayArea	OB066
	IDEO_55	Elenta	3	3				IDEO	BayArea	OB066
	IDEO_6	cgr2	3	3				IDEO	BayArea	OB006
	IDEO_6	Elenta	3	3				IDEO	BayArea	OB006
	IDEO_7	cgr2	3	3				IDEO	BayArea	OB008
	IDEO_7	Elenta	3	3				IDEO	BayArea	OB008
	KETO_K127	cgr2	3	3				KETO	CUMC	04-006
	KETO_K128	cgr2	3	3				KETO	CUMC	04-006
	KETO_K129	cgr2	3	3				KETO	CUMC	04-006
	KETO_K130	cgr2	3	3				KETO	CUMC	04-006
	KETO_K131	cgr2	3	3				KETO	CUMC	04-006
	KETO_K153	cgr2	3	3				KETO	CUMC	04-012
	KETO_K154	cgr2	3	3				KETO	CUMC	04-012
	KETO_K155	cgr2	3	3				KETO	CUMC	04-012
	KETO_K28	Elenta	3	3				KETO	NIDDK	01-005
	KETO_K30	Elenta	3	3				KETO	NIDDK	01-005
	KETO_K66	cgr2	3	3				KETO	PBRC	02-004
	KETO_K66	Elenta	3	3				KETO	PBRC	02-004
	KETO_K81	cgr2	3	3				KETO	PBRC	02-009
	MMSP01	cgr2	3	3				MMSP	Berlin	MMSP01
	MMSP06	cgr2	3	3				MMSP	Berlin	MMSP06
	MMSP06	Elenta	3	3				MMSP	Berlin	MMSP06
	MMSP08	cgr2	3	3				MMSP	Berlin	MMSP08
	MMSP09	cgr2	3	3				MMSP	Berlin	MMSP09
	MMSP16	Elenta	3	3				MMSP	Berlin	MMSP16
	MMSP17	cgr2	3	3				MMSP	Berlin	MMSP17
	MMSP18	cgr2	3	3				MMSP	Berlin	MMSP18
	MMSP18	Elenta	3	3				MMSP	Berlin	MMSP18
	MMSP22	cgr2	3	3				MMSP	Berlin	MMSP22
	MMSP22	Elenta	3	3				MMSP	Berlin	MMSP22
	MMSP25	cgr2	3	3				MMSP	Berlin	MMSP25
	MMSP25	Elenta	3	3				MMSP	Berlin	MMSP25
	MMSP26	cgr2	3	3				MMSP	Berlin	MMSP26
	MMSP26	Elenta	3	3				MMSP	Berlin	MMSP26
	MMSP29	cgr2	3	3				MMSP	Berlin	MMSP29
	MMSP33	cgr2	3	3				MMSP	Berlin	MMSP33
	MMSP33	Elenta	3	3				MMSP	Berlin	MMSP33
	MMSP35	cgr2	3	3				MMSP	Berlin	MMSP35
	MMSP36	cgr2	3	3				MMSP	Berlin	MMSP36
	MMSP40	cgr2	3	3				MMSP	Berlin	MMSP40
	MMSP44	cgr2	3	3				MMSP	Berlin	MMSP44
	MMSP45	cgr2	3	3				MMSP	Berlin	MMSP45
	MMSP46	cgr2	3	3				MMSP	Berlin	MMSP46
	MMSP46	Elenta	3	3				MMSP	Berlin	MMSP46
	MMSP48	cgr2	3	3				MMSP	Berlin	MMSP48
	MMSP50	cgr2	3	3				MMSP	Berlin	MMSP50
	MMSP50	Elenta	3	3				MMSP	Berlin	MMSP50
	MMSP62	cgr2	3	3				MMSP	Berlin	MMSP62
	MMSP62	Elenta	3	3				MMSP	Berlin	MMSP62
	MMSP68	cgr2	3	3				MMSP	Berlin	MMSP68
	MMSP69	cgr2	3	3				MMSP	Berlin	MMSP69
	MMSP69	Elenta	3	3				MMSP	Berlin	MMSP69
	MMSP74	cgr2	3	3				MMSP	Berlin	MMSP74
	MMSP74	Elenta	3	3				MMSP	Berlin	MMSP74
	MMSP76	cgr2	3	3				MMSP	Berlin	MMSP76
	MMSP76	Elenta	3	3				MMSP	Berlin	MMSP76
	MMSP78	cgr2	3	3				MMSP	Berlin	MMSP78
	MMSP78	Elenta	3	3				MMSP	Berlin	MMSP78
	MMSP79	cgr2	3	3				MMSP	Berlin	MMSP79
	MMSP79	Elenta	3	3				MMSP	Berlin	MMSP79
